# Supplementary material for: Therapeutic correction of ApoER2 splicing in Alzheimer's disease mice using antisense oligonucleotides
Source: EMBO Mol Med. 2016 Feb 22;8(4):328–45. doi: 10.15252/emmm.201505846 (PMC4818756; doi:10.15252/emmm.201505846)
Supplement: Supplementary file 3 — Source Data for Expanded View [file EMMM-8-328-s008.zip]

Archive with 4 entries (3 files):
- Source_Data_for_Expanded_View_and_Appendix/
- Source_Data_for_Expanded_View_and_Appendix/Source_data_for_EV_Figure_1.pdf
- Source_Data_for_Expanded_View_and_Appendix/Source_data_for_EV_Figure_2.pdf
- Source_Data_for_Expanded_View_and_Appendix/Source_data_for_EV_Figure_6.pdf
